# Supplementary material for: BAI1 localizes AMPA receptors at the cochlear afferent post-synaptic density and is essential for hearing
Source: Cell Rep. Author manuscript; Available in PMC 2025 Nov 20. (PMC7618386; doi:10.1016/j.celrep.2024.114025)
Supplement: Differential gene expression analysis from the P22 RNA sequencing data [file EMS210735-supplement-Differential_gene_expression_analysis_from_the_P22_RNA_sequencing_data.xlsx]

## Sheet: Bai_p22_DEGs_lfc0.5
	baseMean	log2FoldChange	lfcSE	padj
Mcph1	302.755057257855	-0.500359466909087	0.147301837295526	0.00633925986299351
Slc17a7	37889.5689866356	-0.500850954973179	0.0586185060400283	4.6509747492973e-15
Glg1	4113.36309603224	-0.500863055873962	0.0814279372616334	5.56303538810808e-08
Pnma2	422.405775703944	-0.500933344527486	0.127117249074891	0.00110662078177165
B230217O12Rik	278.271009011161	-0.501339110381035	0.151335762160073	0.00809025765951412
B3galt1	998.676851798886	-0.50147451965073	0.0951447931815811	4.92352770136614e-06
Helz	663.781734385043	-0.501513829145659	0.132587780509715	0.00189433373383467
Panx2	10381.531746858	-0.501797257006326	0.0752688177012014	2.90294448161201e-09
St8sia1	5385.33615872421	-0.502000595264188	0.078363942307172	1.30272010004983e-08
Nkrf	1632.84638427231	-0.504236607880135	0.094989788371233	4.19199988880421e-06
Fkbp1b	921.411515628765	-0.504505363524401	0.112935393604282	0.000154913553934065
Pde4d	2581.29038975341	-0.506066584801637	0.0740557119315055	1.05223554448937e-09
Ankrd55	1005.84001292046	-0.506793582245639	0.0892161677893255	6.59774181726932e-07
Pdpr	433.372657948793	-0.508794703026595	0.156795455893992	0.00978721742604146
Ankrd34b	2136.46945977229	-0.509191697686483	0.0941055627569042	2.57517895272213e-06
Hspa4l	6803.38463804036	-0.509531292697631	0.0802242376673459	1.79594998722428e-08
Olfm3	536.339816758684	-0.510394559979326	0.148642481774678	0.00570575549423388
Cadps	9703.04586766102	-0.511531309668464	0.0815143757552262	2.73492086164829e-08
Gm5113	527.470974444663	-0.511826757886406	0.142665559158579	0.00357742398556202
Flt3	1964.03642014611	-0.513561679827939	0.0862229470766144	1.57625515478675e-07
Ncs1	16203.4798800292	-0.514228680343085	0.0673023913728407	4.61952270386029e-12
Trpm2	1200.94690924158	-0.515100283999215	0.10563064019136	2.99278486227152e-05
Slc17a6	4837.53846061013	-0.515906200713893	0.0776898613305717	3.43659146016958e-09
Cadm3	10442.9671344021	-0.516781539104445	0.0589642054173092	8.09360346522848e-16
Myo5a	15476.1678958055	-0.516814482763802	0.0830862170412508	3.81111234641626e-08
Gm13629	768.512328932659	-0.517452622216705	0.124523400467496	0.000509210413451274
Usp13	1111.39621464989	-0.517719418686645	0.115769578274534	0.000151894240929085
Ackr1	1429.80676702407	-0.518317319844672	0.092201007344242	8.82452390657416e-07
Unc5a	1519.54216762436	-0.518979209761194	0.108833402434135	4.67471534068099e-05
Lingo1	3788.31243035253	-0.519497637934921	0.0801899026644118	8.65084048886269e-09
Rassf5	1984.20223975156	-0.522716533786655	0.0775051397207988	1.81331430777358e-09
Gnal	2718.51059962336	-0.525143590584923	0.0831643758575725	2.17072826852329e-08
Pgf	1075.37818068254	-0.525203526597042	0.112489733001526	6.98462391210498e-05
Hcn4	1351.41912973732	-0.525586089681235	0.111808016486195	6.09202532789716e-05
Trim37	13518.7348767693	-0.525821365174172	0.077900675043971	1.75860448694391e-09
Asah2	2206.21138487882	-0.526127629113095	0.0921290441239969	5.61916864404329e-07
Fbxo25	2426.99381540092	-0.526943375236497	0.0767070393010836	8.47513584236459e-10
Dcp2	7279.80095051014	-0.528204965836229	0.0755354925794463	3.74654274016425e-10
Ptpn3	1807.057572608	-0.528267075232639	0.0897698588382507	2.28724034633424e-07
Abhd3	2322.3850397541	-0.528906433275147	0.0774435882647226	1.07291517638404e-09
Rapgef5	1502.32293637818	-0.532583151296577	0.114673899331912	7.66576010538548e-05
Dnajc28	809.673143514151	-0.534499124520714	0.112218779589037	4.7727024918138e-05
Tmem150c	2040.97960616216	-0.535768291991609	0.0764631304104998	3.42062679866839e-10
Lrrc27	509.456799935202	-0.538297295278654	0.124613625151788	0.000278755816362779
Cap2	1715.71093781362	-0.540122373066437	0.083238784850024	8.27921888202742e-09
Pygl	2321.44173553446	-0.54028548910073	0.0839307836130236	1.08001245506531e-08
Gjd2	1696.30411224434	-0.540887548245381	0.0874313715792085	4.57489822994748e-08
Megf9	1882.9464434666	-0.543143572970478	0.134489397349997	0.000788722965180839
Fam189a1	772.297758193617	-0.54404751649166	0.118434935376096	9.39669646575171e-05
Tnfrsf21	7976.60388074261	-0.544632716881114	0.0661209039143884	5.42572834155271e-14
Tbc1d4	836.254431241993	-0.54600121691907	0.09775626029925	1.07100423772029e-06
Myo16	1867.22617371966	-0.54600212075487	0.0837904942831722	7.12947586471776e-09
Stau2	1455.59949345265	-0.547485714995236	0.0888201354894808	5.17601701990914e-08
Map3k13	1255.49964857001	-0.547966571852151	0.109746137198262	1.77696224311218e-05
Prmt8	579.666434697039	-0.548964608773313	0.130115727604244	0.000405835529363245
Eno1	35996.9666032083	-0.553857965215196	0.0633829037652541	9.68978313788819e-16
Eno2	46005.0905855736	-0.554379636027725	0.0670713257492298	4.36157576988257e-14
Tcp11l1	627.205390052258	-0.555166843785596	0.128345046586133	0.000272118122235699
Nefh	120915.951897237	-0.556688151867731	0.074524056869821	1.46022414960916e-11
Rimkla	2689.01663772882	-0.558810519190188	0.0899875197756575	4.00821454016024e-08
Neb	861.969512847593	-0.559095549736845	0.103941606892553	3.00091412768589e-06
Myadml2	932.3196703907	-0.560238928359648	0.0993935413205635	8.22103287976025e-07
Sfxn3	3818.06698411833	-0.56141999778076	0.0690958316158575	1.29035506975774e-13
3632451O06Rik	2200.54600174085	-0.56190446385231	0.084889292698289	3.9123017175929e-09
Paqr4	11602.9580179884	-0.562888179912175	0.0572632204998165	7.26142035821625e-20
A330074K22Rik	333.903715738285	-0.563731576328088	0.153187721056618	0.00267088996428066
Ppm1e	3829.11637707386	-0.56405257182404	0.094266604173858	1.37484828319333e-07
Uba6	805.229602925462	-0.564330911944296	0.144154333747828	0.00121691980815022
6430548M08Rik	9558.61360161647	-0.564899399765733	0.0744146783928265	6.31123490828707e-12
Scn4b	26498.2987927538	-0.564904490924884	0.0697751682472685	1.54934750216406e-13
Wbscr17	3251.50580648041	-0.56622081639209	0.0657420652196246	2.6279834718754e-15
Syt2	9843.12667117799	-0.566855342232705	0.079979587978474	2.01270109216699e-10
Rcan2	15011.5767115599	-0.567050671366222	0.0603868015067781	3.83374204331099e-18
Fgf12	8899.65324260731	-0.56906760035269	0.072290904192524	8.5796503461297e-13
Tmem151b	3557.00817480808	-0.569244335785872	0.0732195489349067	1.72727878283328e-12
Plcxd2	389.159063030412	-0.569996924341906	0.147892346223163	0.00149893775487387
2310040G24Rik	360.117276209366	-0.570001709553405	0.134831736760893	0.000392648873667604
Calb2	146319.645341884	-0.570849075492999	0.0637118512481501	1.65229162823396e-16
Sema3d	1292.04131397236	-0.572427295238151	0.112314029809331	1.12722118600024e-05
Hapln4	17555.5538530263	-0.573295341196263	0.0763096826553562	1.08022594088466e-11
Ank2	36603.7176499676	-0.573956058697305	0.0682583038380568	1.42238413765266e-14
Peli3	489.458049897338	-0.57460242019897	0.139606894702485	0.000590997995040367
Gm10052	1016.12809211084	-0.574836661646092	0.13940112646153	0.000573822682689939
Ccbe1	1064.85007178461	-0.575500311984641	0.102421414413409	8.87698129285908e-07
Stx1b	4734.56005314153	-0.577758488265467	0.0917608234943166	2.40183446458559e-08
Galnt14	587.194801648907	-0.579835693539704	0.129945757276379	0.000158236962519827
Adamts3	319.076258922006	-0.581454463627912	0.169503768404267	0.00575097372765794
Dnajb14	481.266755304626	-0.581799265961193	0.161044091373225	0.00332350746677707
Agpat9	481.167458082622	-0.581873302903964	0.126178720875444	8.75517737533111e-05
Esrrg	7701.61521905037	-0.581909759413215	0.0946749115187427	5.61654178649796e-08
Arc	285.189047648047	-0.582959334260331	0.170136145385488	0.00580425039444558
1700020I14Rik	1935.35064449058	-0.583934718001992	0.125430025959332	7.3231401961485e-05
Fam217b	476.509520765735	-0.58420215532641	0.140999110706845	0.000532810828585673
Has3	472.675040430516	-0.584332475943471	0.130312353141785	0.000145062944687644
Ankrd34a	809.703474084069	-0.58677779918289	0.11176204306386	5.40783601897694e-06
Pitpnc1	5539.65366933282	-0.587808227259616	0.0789943681073678	1.7725755432667e-11
Gm5124	324.057238482173	-0.588530566026835	0.160304022994314	0.00274402583800599
Fam57b	19189.5137443652	-0.593973085402732	0.0749013002578504	5.48048326880209e-13
Arhgef4	5146.15454999169	-0.595114464242078	0.0702075609696845	8.14391677660499e-15
Fat3	719.236077185174	-0.596175279797225	0.135920926381961	0.000215758590058066
Tigar	1375.71433504631	-0.599393971751446	0.0920205326249405	7.2046961072326e-09
Gm4724	485.728252956857	-0.599408189108277	0.169278210132669	0.00414090813915113
Arhgap20	521.510519592671	-0.600906674133586	0.148692939486454	0.000781255304987712
Plcb4	2546.93863719344	-0.601725270846384	0.0927057594728232	8.23057300769177e-09
5330417C22Rik	267.585645194855	-0.603792917905375	0.173532566410214	0.00499077862423369
Rassf4	4154.1195863662	-0.604591988952376	0.0881357610970579	8.91662432583196e-10
Dusp27	1981.32128674783	-0.606233642790445	0.083275256432094	5.42905163428415e-11
Tfrc	17158.6907575823	-0.607477355494317	0.0666650651995859	4.24245134542733e-17
Cd55	396.704602946044	-0.60796573280292	0.144032876246836	0.000403206558323828
Mgat5	761.97918323298	-0.608327140992726	0.125186292412763	3.22605742147651e-05
A930003O13Rik	589.626772220986	-0.608372327396469	0.158878839088271	0.00162535960291325
Amigo2	264.080073541298	-0.610327946372407	0.18117453326365	0.00687051873377101
Cntnap5a	1531.21655623603	-0.610415592998817	0.125766130676146	3.3157078770202e-05
Scn8a	13181.6803923083	-0.611751039155307	0.0754509073852358	1.4593691097502e-13
Kcnn1	636.984762426059	-0.616416493065765	0.114765624364814	3.11758337037266e-06
Syt1	208.350966421682	-0.616578028504571	0.182786199716877	0.0067837990146794
Dok5	484.092970834609	-0.618974244468395	0.130592919089174	5.2188904895695e-05
Kcnip3	905.529858078176	-0.619173309938738	0.108641650537964	5.99283017375658e-07
Rgs7	504.54309275126	-0.620724732597744	0.132875325485028	6.90943508934057e-05
Rxrg	832.779345664941	-0.621015063180767	0.105334887082326	2.17452285212128e-07
D130043K22Rik	446.072883567711	-0.621867585161032	0.162061919961271	0.00158516111178591
Foxj1	1666.76622906774	-0.622698261461175	0.0854393593787826	5.2024923174315e-11
Pcdh20	833.528555954942	-0.623503083158552	0.118562091555142	5.18513265965328e-06
Tmem196	507.712272997581	-0.623566207894546	0.169251788917607	0.00263094486391961
Nrg1	1022.68202860823	-0.624810928767828	0.104872636825324	1.57625515478675e-07
Ina	11397.0465055364	-0.625039421892468	0.0724564284781342	2.39238460459934e-15
Prox1	1803.02448349993	-0.626586009807467	0.105137104083297	1.56490636282524e-07
Pfkp	7285.79974701236	-0.626848844696087	0.0700099958034638	1.68882826763459e-16
Atp8a2	1760.9674147079	-0.628135049678776	0.121973300334618	8.65488994464758e-06
Parvb	2442.06942511608	-0.631205492864669	0.0795985094545734	5.48048326880209e-13
Mcf2	172.185611550508	-0.636545639115553	0.190900511634625	0.00757533239235642
Lmcd1	466.552474711851	-0.637914813582985	0.156428503615171	0.000683190940667565
Dlgap3	1736.39742934738	-0.637920143795841	0.0987989852110817	9.79336570771162e-09
Ckmt1	11789.114905902	-0.639869641933503	0.0701894278955638	4.24236942136944e-17
Arhgap31	6263.19176876688	-0.640664647242409	0.0723068850570732	3.56238378100701e-16
Adgrb1	4674.28677851198	-0.643183659173123	0.0652043916788956	5.85206571162653e-20
Alpk2	865.602578851643	-0.643293195045702	0.129303966817206	1.93451942879171e-05
Kcnj3	711.167284092486	-0.6456723226105	0.114317113352881	7.78952198941625e-07
Kcnj14	193.870359786732	-0.647605710988052	0.188718173716393	0.00573899807252457
Dusp1	1163.89213384411	-0.648567222535971	0.147875873902389	0.000215784987429675
Chml	732.454476666314	-0.649037927272564	0.110263705659712	2.27473330712976e-07
9330102E08Rik	380.222834836981	-0.649140267445044	0.14129942904672	9.39387930065118e-05
Lrrtm3	1317.60586164389	-0.649662650278643	0.105771851581264	5.74263611185158e-08
Hecw1	2437.66853882298	-0.653267630876829	0.0928342904823249	2.81233361917858e-10
Edil3	2688.44612126204	-0.655427682989719	0.0990505408874402	3.94085344413457e-09
Zfp804a	3539.61330635377	-0.659700044749324	0.101725567305877	8.37812457227169e-09
Sdk2	263.840028560989	-0.659712168911785	0.174498066866538	0.00190224910509794
Slco5a1	4673.19432610419	-0.660392008690122	0.0867904635475081	5.65285174365925e-12
Slc6a17	21293.1838004713	-0.662100370758977	0.0634766061546808	3.31095825221603e-22
Cdr1	347.097707252731	-0.662748998494482	0.141486383216794	6.54453969276736e-05
Sgsm1	2986.10657548566	-0.666160591960361	0.0884926582599019	9.74617056127134e-12
Hapln1	2556.53633352046	-0.666433645830425	0.0879715971940232	7.0274848969854e-12
N4bp3	1048.49595770946	-0.66709899464233	0.102050904373268	6.33948466198846e-09
Slit3	960.997509891567	-0.674166234510909	0.0928605135763507	6.15968469683218e-11
Myom3	181.136219385817	-0.675768705486254	0.186406439778147	0.00319127653755818
Gm14308	463.951319295297	-0.677297638194577	0.182325525122799	0.00237726291488063
Srl	366.081109045009	-0.678123178333191	0.146342510064905	7.99287901844128e-05
Rasgrp2	573.751672961101	-0.680084051077267	0.155854747106437	0.000236005764894773
Fam43b	764.226338626213	-0.680509241805686	0.129784173922144	5.53244094869248e-06
Rtn4r	459.509283380688	-0.682009473722504	0.129415209829648	4.93010987157445e-06
Myh7b	883.344670182445	-0.683551922260617	0.127378063625166	3.17165278745682e-06
Cacng2	1136.25867529728	-0.689793803671924	0.102697926708023	2.1569232324946e-09
Cdh9	680.24626028367	-0.691070530024543	0.166157306747173	0.000504658679420801
Hrasls	533.597867505327	-0.695245171483742	0.123661853326896	8.82452390657416e-07
A530058N18Rik	541.787176549185	-0.695529550784467	0.122662976509815	6.95908221997334e-07
Usp29	330.262911693574	-0.704223193520159	0.168737359642069	0.000480053958859591
Rims1	519.559770091765	-0.707263501479345	0.133344116785466	4.28046824201033e-06
4930452B06Rik	418.177208012622	-0.71392544620112	0.132130115942613	2.68013929421979e-06
Zfp365	1220.06130584311	-0.715858685375179	0.0941782465698903	5.92818914106491e-12
Diras2	157.762005152261	-0.716340960739003	0.214099615480902	0.00732810702332649
Kcnh5	315.666034699746	-0.719531335468749	0.189442715762502	0.00180098618807075
Hivep1	2347.67010587787	-0.723608298264572	0.0786571398451085	2.0381579356091e-17
Rhof	559.935407263258	-0.725982428321315	0.121653757669061	1.49722727367549e-07
Nol4	174.292250322476	-0.727452917568239	0.203685303277116	0.00376431301349039
Kcnc2	281.012955054041	-0.727709261808695	0.156981693523608	7.93474737471412e-05
Samd5	303.947312090769	-0.740796817012123	0.173951129253181	0.000349229459201808
Stk24	4590.17356239557	-0.747535528054206	0.0809637664371272	1.55198699729297e-17
Efr3b	4493.22432333117	-0.748201574174765	0.0745933265294961	1.17966194834705e-20
Pygm	2933.70594497567	-0.749444342318529	0.0766979970185097	1.15911298801511e-19
Tmem132c	2336.5373848557	-0.75216189108867	0.0728872023327434	8.47524116466545e-22
Hydin	161.272383154294	-0.757016795190646	0.230344781865837	0.00868406918356402
Gm4980	2995.80819330606	-0.761467879881303	0.0808929276927252	3.22171284119099e-18
Gls2	862.895054888925	-0.763709883778813	0.103592318050871	2.90886818318213e-11
Cacna1h	346.310986672065	-0.773992018617049	0.143711587662964	2.89762392409255e-06
Pdzd2	5212.50636486952	-0.774515428763287	0.0896056314078834	2.11264086088666e-15
Myo5b	1724.08568795708	-0.780044071123941	0.0809376297846603	4.08804738244618e-19
Obscn	1132.14613501301	-0.781050445977655	0.0979376939096365	4.08442804431582e-13
Cdh22	692.087757549448	-0.784248456347031	0.135577938829451	3.87019123321451e-07
Sertm1	4699.89403349885	-0.790790522898277	0.0661177783546715	2.11257172702535e-29
Phf24	1552.11151325698	-0.812161553046745	0.0991725388715817	7.74022867880059e-14
Ky	609.054492833826	-0.817933469887657	0.113957413645975	1.08974686701672e-10
Kcns3	1127.36544308636	-0.831353341187807	0.0933245478756359	2.38908844041012e-16
Hs6st3	241.639119214243	-0.832837046787078	0.177101646691801	6.04811245742213e-05
Lrrc14b	565.788413746905	-0.833957438563387	0.118251050092422	2.54056848619878e-10
Lancl3	1707.0764846118	-0.838171599629048	0.131982752658456	1.79594998722428e-08
3110021N24Rik	292.292160445471	-0.841072659370409	0.198811737611117	0.00038921394424502
Ccdc184	1074.64570610092	-0.849737337110203	0.10261353056489	3.91539228787667e-14
Trim54	392.295461466131	-0.854443325597693	0.159412980151788	3.25476103649292e-06
Fbxo40	1720.19804293483	-0.865313909644243	0.108921039046434	5.13521887786673e-13
Tmem108	909.47169268756	-0.865432412326249	0.11363685281546	5.5191054110743e-12
Nrip3	655.594221306707	-0.866574842956675	0.127283351156185	1.22375866589528e-09
Ptar1	114.312155513741	-0.880253624088536	0.270048516825412	0.0093962704195794
Rap1gap2	4825.20149313855	-0.888602259289838	0.0728212126775882	2.15266211706057e-30
Dusp5	115.006539313824	-0.894373238121142	0.235135458146126	0.0017629794304713
Golga7b	296.223903509623	-0.903027967825189	0.160890072168712	9.17465501023401e-07
Colq	1225.15380355887	-0.904581795543105	0.127435424524402	1.8796122022705e-10
Nrxn3	131.710931638898	-0.905067187775887	0.228290684778226	0.00101868247547612
Fam78a	2903.10758400563	-0.907158245093003	0.0876097263429711	6.53606685530505e-22
Ache	3908.44511640392	-0.909744340574289	0.0690990418498792	2.03490696601895e-35
Creg2	353.179663251881	-0.930588466620036	0.136912493632615	1.29839676261322e-09
Ccdc155	307.310467926532	-0.956012594193551	0.166297541819385	4.61556397892566e-07
Sema3e	6825.66115101012	-0.964986572351613	0.0854213158879431	4.01207794423475e-26
Ldb3	643.630587898131	-0.97282596775129	0.132605930649063	3.72226886375244e-11
5031414D18Rik	87.0682262799401	-0.977453805169746	0.270779042098726	0.00334036079225577
Best3	291.517159580253	-0.999907381573623	0.207903519312586	3.95457364051715e-05
Ttn	439.758832527202	-1.00147462612199	0.152515760733994	5.35142717889516e-09
Tnfaip3	394.777752884691	-1.01337590290302	0.155823446177093	7.61635261217194e-09
Kcnk10	115.353976496983	-1.05180142728976	0.244260687975184	0.000292295180208594
Esr2	67.110723621539	-1.0656003711036	0.29863211077831	0.00380213725838576
Rpp25	202.880308865102	-1.07680158585912	0.204206621457156	4.88169060813546e-06
Chrna4	366.353877644182	-1.0791446856781	0.137292248679855	9.26665575203401e-13
Sacs	157.300480539501	-1.08093767788645	0.233077376111709	7.88047071551187e-05
Sv2c	3603.74645315415	-1.10139835501964	0.111944548629651	7.05911469408348e-20
Rcor2	341.676338594846	-1.11520016950654	0.14304882184554	1.51978760989916e-12
Gm19461	393.378218486591	-1.12455071175711	0.163396523064958	7.88892347330837e-10
Nr0b2	79.0388786323262	-1.14828169798337	0.300724010774456	0.00168351962467204
Lgi2	1373.53851507468	-1.17987376071582	0.0969333518441085	2.15266211706057e-30
Cox8b	1056.29456087732	-1.25244503056182	0.135398579688713	1.3778876918883e-17
BC049352	64.0184167237438	-1.27852633218019	0.339893151727065	0.00203171011855242
Cntnap5c	147.241263885692	-1.39430417117717	0.274287317468814	1.18807429678286e-05
Inhbb	107.600122702036	-1.42608239259555	0.256548091601416	1.22858027752696e-06
Kcnq5	54.3575740341506	-1.53004348387696	0.378148969250541	0.000768216294971665
Mafa	504.928801658406	-1.5578543029658	0.14662322069405	4.80707505039905e-23
Rem2	37.0881738583505	-1.61010225357322	0.408246118514479	0.001096309894852
Art1	80.6972609822995	-1.75888636362175	0.331683862675672	4.29645049600031e-06
Rgs8	28.5193385598848	-1.8774633117896	0.46960538816594	0.00090984325146164
Sec14l4	40.4770524203833	-2.08809184668758	0.426490288552951	2.73559302755631e-05
Mybpc2	81.1807826114937	-2.18767903243733	0.296719659510495	2.90886818318213e-11
1700026D08Rik	304.860497039506	-2.23656550354225	0.209895796823971	4.03317407213529e-23
Fam19a2	24.1595676390543	-2.40195750717721	0.549221848565297	0.000226543271781168
Hs3st2	37.1798258829998	-2.69769732511786	0.596821757484154	0.000127949453191761
A330023F24Rik	1427.17881864838	0.501344192864461	0.102200560739193	2.62632344333198e-05
Atp2a3	3325.62186971612	0.504629093072289	0.102116825962838	2.23394330083357e-05
Otof	3857.72997582896	0.506435326697669	0.10480459265479	3.63872041381155e-05
Mbp	212431.986921297	0.507072306651493	0.0865751073121909	2.62768111849224e-07
Agpat4	1341.75527226915	0.507504069293896	0.0976816233250287	6.9341010472818e-06
Slain1	1299.63033081086	0.509827174922569	0.130871359488323	0.00129583330020877
Rassf6	651.825266730846	0.510282434771147	0.123395865510894	0.000548519968501851
Lbp	1679.46975428424	0.510363177757623	0.104921799884243	3.15971434302031e-05
Amy1	642.588351763621	0.510679319600321	0.113065911689946	0.000129449904011575
Snx22	357.119181409871	0.511333432764414	0.149278849391397	0.0058136207596113
Fcrlb	2800.29021942872	0.513336286918951	0.0972886760021536	4.81775999944911e-06
Fah	687.716456674355	0.514128478120362	0.108079205008169	4.86173009905817e-05
Slc6a20a	807.77483754369	0.517162674164895	0.14216675632673	0.00306900966327287
Cilp2	1268.58915163595	0.518584136818774	0.110552279833864	6.37532483216941e-05
Dpp4	2053.28594823399	0.522387584764502	0.0905529533046349	4.18609285428614e-07
Pdlim1	388.627412084955	0.523400280750757	0.138220868129325	0.00187042261658576
Cobl	909.814072600128	0.52613592328844	0.124716196455226	0.000406070155647665
3110039I08Rik	2408.99794963069	0.526356342060677	0.0969406157193427	2.35056970642848e-06
Rttn	299.716552578463	0.528204467683051	0.147168872765632	0.00355941255269371
Osr1	708.292208131698	0.529718790754952	0.135928811474272	0.00129303736400227
Tmem125	445.446055841973	0.531035416765039	0.128261494037417	0.000537668934836492
Veph1	957.652070752921	0.533747626713908	0.102511356621274	6.5883622922266e-06
Lmo7	1610.88924598886	0.534127810411383	0.0928876166900382	4.59213048767961e-07
Rbm3	2061.84625947198	0.53647815508801	0.117425291659123	0.000104237852504447
Lrtm2	773.390807728897	0.538589504571942	0.120037602065539	0.000143784508087925
Pcp4	1702.79487956411	0.53979084558877	0.0969603037983478	1.17442926798553e-06
Nmral1	297.485170695932	0.541414751366931	0.167139186029332	0.00992720055141828
Mlc1	1206.73350109784	0.54231287804798	0.135978088071792	0.000938764852382729
Kcnip2	1877.66018883976	0.542608354302323	0.0900342930380697	1.09144492968904e-07
Cd164l2	841.181870495117	0.542785796685578	0.102698116077521	4.62544227063503e-06
Wnt6	687.825901617758	0.544038606412391	0.117596994074272	8.21371815737758e-05
Chrna10	605.245025046083	0.544880909321117	0.121313771027445	0.000140863030347919
Cldn11	12113.733822841	0.545633049671748	0.104315732893579	5.90146617498719e-06
Nnat	10431.9918748786	0.548398075041112	0.0863530730027728	1.79594998722428e-08
Adamts4	852.220326934555	0.548700429937256	0.156077253948328	0.00446660844227769
Ermn	1843.02110060801	0.548795190075977	0.13380542660169	0.000626458633309099
Tmem254b	1558.40286154219	0.549297009393528	0.103685354214666	4.38620600280447e-06
Tmem79	1776.30959831612	0.549410134436381	0.0944640377071352	3.25254947058978e-07
Gpr156	375.262816761267	0.55158587507304	0.147338797265799	0.00216269079811617
Ubash3b	343.535652747526	0.555002533644824	0.171370920268918	0.00994044626041388
Slc45a3	584.635470413163	0.558988111424766	0.117548952215802	4.8905016866646e-05
Col6a1	1975.4168469916	0.55969160560085	0.116736285830377	4.22223540926268e-05
Nkain1	711.836606731717	0.561360063616102	0.142083088128382	0.00106736020411289
Stra6	942.896837570816	0.562606693257424	0.0960637337682458	2.62768111849224e-07
Anln	1664.35054714054	0.567568439595751	0.125382880901835	0.000124558014169706
Lyz2	1126.7071293469	0.573317117978596	0.102011626340121	8.84478525369992e-07
Slc15a2	303.096388206392	0.57535052182371	0.150158286305445	0.00161328950969881
Slitrk6	494.283173135657	0.575546528067648	0.167429253620862	0.00564003183348576
Akap7	614.418756450166	0.575632679880329	0.138414855052234	0.00050496836837852
Irgm1	528.272037784956	0.57977645772142	0.167973566259994	0.00540384854838236
Gpx2	7853.8576343365	0.581802422396669	0.0764160356352311	5.53293720500139e-12
Gramd1c	508.22305881691	0.583042008253316	0.125137927110929	7.2528369798867e-05
Lcp1	1888.68748761473	0.590690715384436	0.0841963231943813	3.24408329895079e-10
Myo15	844.955371020944	0.591273678329203	0.142194806250494	0.000505654397024857
Cybrd1	353.192572055757	0.593020330718579	0.181840658139219	0.00934910572836255
Snhg20	964.193189291085	0.59347148208587	0.100566433265116	2.12639404911139e-07
Aspa	934.536889520838	0.595320464170585	0.0943198806855443	2.19854247927346e-08
Tpd52l1	257.422853124271	0.596105779409599	0.180344680852718	0.00824786754612903
Sap25	331.854602309851	0.600875085307177	0.143711125598234	0.000468261579572474
H19	926.941468084335	0.60096680944848	0.142629363367972	0.000413644948449965
Slc6a12	1012.0384975816	0.601334754116276	0.120182967506052	1.70743204855338e-05
Ism1	289.457020320626	0.609228729734948	0.149254352983982	0.000673663851062912
Fam65c	435.44686474792	0.614539314696274	0.137461156145922	0.000152647398350575
Brinp2	615.519301160263	0.614843401111125	0.114695169080578	3.25010871521404e-06
Srpk3	191.701110392212	0.615573004772354	0.180693536772239	0.0061527211703009
Ppp1r17	254.709015525976	0.615886959254365	0.187904540752742	0.00890224199429079
Asgr1	606.697795262754	0.616773646505715	0.145883289700989	0.000392476525468471
Pvrl1	1665.920756839	0.621926930649403	0.0941689852764431	4.23304308629674e-09
Sspo	438.035282314031	0.622514198796562	0.131933365256045	5.68763802178626e-05
Btg3	654.206114020928	0.622950277528379	0.125107926923447	1.89626940550805e-05
Itih2	9574.62114741892	0.623374232711027	0.100774211315977	4.57489822994748e-08
Hopx	581.358683922463	0.627174123405562	0.135108497832593	7.74071126107126e-05
Dbndd2	3568.48985917999	0.630247974385803	0.102513742376079	5.60533559291614e-08
Mog	3550.0496081839	0.632080455246486	0.12130983808954	6.47174974733703e-06
Snhg6	249.851121117637	0.63644925335772	0.165062114863417	0.00148996836272942
Rorb	675.822354548045	0.639856709392965	0.11513439777121	1.23367155256776e-06
Snhg11	24637.4236874305	0.641714361357056	0.0732402008218163	8.09360346522848e-16
Ranbp3l	943.637546456735	0.642719578042122	0.140130851107773	9.66709381452411e-05
Marcksl1	6030.87826149262	0.644142765266921	0.0641968584853686	1.17966194834705e-20
Neat1	24887.9410690881	0.645395887462077	0.0638048331242431	5.81280274033673e-21
Trem2	199.624194812665	0.646155410390421	0.178248639353731	0.00319127653755818
Slc47a1	2177.00813524357	0.646471798554959	0.124903410466332	7.63763933470937e-06
Dynlt1b	961.453905817082	0.647096286120669	0.118887516225607	2.19458684063038e-06
Omd	234.86456616255	0.647459638932419	0.165066282578788	0.00118429731591154
Lgals4	322.12387721829	0.648316566273058	0.14457776920377	0.000145062944687644
Lrrc10b	1515.31761846603	0.649928149045208	0.104516043614905	3.83427019215409e-08
Ppp1r14a	452.243935026971	0.649949273064572	0.142442945319789	0.000106853505187582
Slc16a11	969.625105891573	0.650000286056127	0.0998942342870941	7.48908556270889e-09
Fgfr3	2104.74855635117	0.655362493075236	0.0843041554933004	1.72727878283328e-12
Derl3	160.821282610032	0.656528886335488	0.197972142946567	0.00801316405055433
Fgfbp1	252.857288841136	0.659541445757601	0.183600215800726	0.00352671606754374
Gas5	395.03167988407	0.659718021687364	0.14647270716911	0.000135176294358763
Egfl6	338.468440078399	0.670400776012454	0.199541697787787	0.00705107937017574
Ocm	3726.53526273586	0.670839644932943	0.0708345044794987	1.95433524940878e-18
Bst2	794.718277771751	0.673535785393873	0.161721867640004	0.000495520964602697
Card14	221.611598670591	0.674737484925675	0.198472879548222	0.00628626773526516
Klhl4	296.238458288631	0.675365384649538	0.181669951956572	0.00235510054878848
Shisa3	229.204068739643	0.681741890417578	0.210164413323044	0.00981981424619633
Gm10638	192.139942814796	0.688771130066813	0.208077509506011	0.00814913912514094
Tfcp2l1	331.729938213583	0.695820111217186	0.183526469987264	0.00184154550588
Cpne6	3058.07477429795	0.69623926775029	0.0709362562435977	7.94589103648322e-20
Sall1	1167.23074109705	0.697676642508382	0.115884053567641	1.12423480937212e-07
St8sia2	371.965574989424	0.700918269465198	0.155202462021583	0.000129449904011575
Fabp7	1256.68978477122	0.709380553035297	0.12497012778735	6.73577877012649e-07
Nkx6-2	439.176952842226	0.712821358497244	0.160343935202007	0.000168443814512697
Meg3	37486.5167758176	0.72203325143064	0.0891555967935904	1.54639535179637e-13
Cldn14	447.05375108359	0.728231273785024	0.134863276829709	2.70924506257591e-06
Trim14	254.731874684122	0.738019926707224	0.181733779281655	0.000726015605816178
Pof1b	188.01515166719	0.740911641434268	0.198720922616563	0.0022739505757143
Sh3gl3	554.801157543414	0.741772031011526	0.134128341081236	1.41799646866174e-06
AW146154	224.63648627348	0.742376058702393	0.181140043091282	0.000632940023920093
Rbp7	223.881191704447	0.755066605093223	0.182633518446397	0.000550004152144426
Aspg	368.44094194234	0.757281951272307	0.147291418375945	8.99243690561036e-06
Rubie	161.572770296328	0.761783446588558	0.225440913308149	0.00667459907327999
Oasl2	693.740556074973	0.767922816305005	0.160810512674183	4.55092584154129e-05
Rtp4	252.747763111639	0.768611732160423	0.213800197273213	0.00349758996264948
Evi2a	371.398859489366	0.785497643890063	0.193152953848994	0.000712747071144372
Cck	166.509548493758	0.786162875481185	0.20344382100219	0.0014507190196369
Tacstd2	146.648427633216	0.786538775860169	0.237539354116124	0.00812603768873341
Hapln2	1303.82357782291	0.789502245878312	0.12455831069159	1.92220639236989e-08
Bbc3	162.194980795153	0.793177378102362	0.215919432785187	0.00272736714160881
Cabp2	477.720372272301	0.802748259405765	0.174267592608562	8.94552728945005e-05
2700070H01Rik	179.045483484523	0.80647438720311	0.193393405505729	0.000485612726205491
Olig2	353.703760462588	0.821196859686	0.215597099530832	0.00173587677503529
4930426D05Rik	360.840023982519	0.825166800239422	0.146481529568934	8.3543081021532e-07
Pip5kl1	355.059867081992	0.83857346643191	0.161160255985026	6.67779461548224e-06
Myo1h	243.419141283938	0.844155691461022	0.208535256984963	0.000762822804875182
Baiap2l2	107.116054819097	0.846419984905091	0.257619197441852	0.00869682638315957
3110035E14Rik	141.904008038966	0.849520619529612	0.257719772161375	0.00845410936712077
Acbd7	148.650507056951	0.862227592965469	0.24088096955331	0.00367710465106084
Bcl2l11	1251.83136497828	0.871996500920125	0.109839786871744	5.27864703768751e-13
Mobp	10302.2878324868	0.887280666756592	0.236708605491048	0.00212729175597084
Tpo	103.158705506511	0.892083288280088	0.258157502585759	0.0053351526889088
Msx3	202.228383519742	0.905332346618147	0.272261422755673	0.00779711150379737
Klhl14	568.941533604269	0.928629349048225	0.145819804176724	1.62803166351291e-08
Nkx2-2	135.850308808202	0.93070458775535	0.244546530939809	0.00175187848446908
Cyp26b1	236.861289322601	0.939137261247799	0.185219930771758	1.26107896362958e-05
Espn	750.744110127021	0.952661163323633	0.10969617909093	1.51480560243359e-15
Lgals3	236.492815755171	0.963974796907215	0.214252145155084	0.000137138589283291
Tectb	1141.4026727454	0.984432558488134	0.0967928097115655	3.59752206276047e-21
Fgd3	191.822176446855	0.997925001203295	0.231768694309935	0.000292431731317247
Slc15a5	217.826764850975	1.01695564646232	0.203440838303896	1.73997590122742e-05
Xlr3b	187.682376913575	1.02066491907322	0.282150678553193	0.00327010236219258
Casq1	484.937088632325	1.02712503304182	0.139697499225541	3.33413634932007e-11
Ppp1r27	378.035192607694	1.05620224619145	0.141933575449094	1.7725755432667e-11
Artn	63.0908146601093	1.08044162120438	0.323752830843557	0.00751734904913067
Mpp3	319.839071368378	1.08522140742497	0.156603256281749	5.80723661719206e-10
Crip3	72.916722253453	1.08927459213568	0.321553942928212	0.0065292504633668
Dynlt1f	152.882891161834	1.10059866353202	0.268824191260115	0.000643254399832764
Prr18	1022.90714741398	1.12117719434891	0.145950020323826	3.44749336196503e-12
C030023E24Rik	79.2598227637108	1.1801971323037	0.297788200514172	0.00102340865491578
Alox12e	74.1136953250354	1.26346082643725	0.319219755739436	0.00104319587345701
Nppc	173.739239408698	1.29248890577606	0.214407218709808	1.08609467115498e-07
Mx2	79.1171416499899	1.34837281623181	0.340102169970565	0.00101868247547612
Zp1	62.2336255154288	1.414797404188	0.341340224631144	0.00053039348614912
Tcte1	82.7720239514634	1.44268573996411	0.421863804333662	0.00589873629726376
Sstr1	42.8573189398182	1.50644294722235	0.462724241641869	0.00949766091368805
Glycam1	76.1844787397158	1.52680838023379	0.327849350441236	7.28519059183128e-05
Cxcl10	58.3205949058667	1.59439862864507	0.481093707316089	0.00806081587042044
Mki67	136.958975242719	1.5961322874367	0.360406913366467	0.000180300739806351
Ctse	46.6759391661815	1.61689629464259	0.492531749840482	0.00875501126384966
Chil3	45.7783114237062	1.96626430147955	0.596663944645755	0.00847524067940173
Rhd	29.6496820904256	2.25795779652945	0.627816555294746	0.00348481047768857
